# Supplementary material for: Impact of Anti-Angiogenic Treatment on Bone Vascularization in a Murine Model of Breast Cancer Bone Metastasis Using Synchrotron Radiation Micro-CT
Source: Cancers (Basel). 2022 Jul 15;14(14):3443. doi: 10.3390/cancers14143443 (PMC9321934; doi:10.3390/cancers14143443)
Supplement: Supplementary file 1 [file cancers-14-03443-s001.zip]

Archive with 14 entries (11 files):
- Supplementary/
- Supplementary/.DS_Store
- Supplementary/Supplementary-1.pdf
- Supplementary/Supplementary-2.mp4
- Supplementary/Supplementary-3.pdf
- Supplementary/Supplementary-4.pdf
- __MACOSX/
- __MACOSX/._Supplementary
- __MACOSX/Supplementary/
- __MACOSX/Supplementary/._.DS_Store
- __MACOSX/Supplementary/._Supplementary-1.pdf
- __MACOSX/Supplementary/._Supplementary-2.mp4
- __MACOSX/Supplementary/._Supplementary-3.pdf
- __MACOSX/Supplementary/._Supplementary-4.pdf
